# Supplementary material for: Morphology of Neutrophils during Their Activation and NETosis: Atomic Force Microscopy Study
Source: Cells. 2023 Sep 2;12(17):2199. doi: 10.3390/cells12172199 (PMC10486724; doi:10.3390/cells12172199)
Supplement: Supplementary file 1 [file cells-12-02199-s001.zip]

Archive with 1 entries (1 files):
- cells-2561227-supplementary.pdf
